# Supplementary material for: Age acquired skewed X chromosome inactivation is associated with adverse health outcomes in humans
Source: eLife. 2022 Nov 22;11:e78263. doi: 10.7554/eLife.78263 (PMC9681199; doi:10.7554/eLife.78263)
Supplement: Figure 2—source data 1. — Categorical variable of XCI-skew and corresponding age group of each individual in the study (n=1575). [file elife-78263-fig2-data1.txt]

Age	XCI_skew
>70	1
60-69	1
60-69	1
60-69	1
60-69	1
60-69	0
60-69	0
60-69	0
60-69	0
>70	1
60-69	0
60-69	0
60-69	0
60-69	1
60-69	0
>70	1
60-69	0
60-69	0
60-69	1
60-69	1
>70	1
>70	1
>70	0
>70	0
>70	0
>70	0
>70	0
>70	0
>70	0
>70	0
>70	1
>70	0
50-59	0
<40	1
>70	0
>70	0
60-69	0
60-69	0
50-59	0
50-59	1
>70	1
>70	1
>70	0
>70	2
>70	1
>70	0
>70	1
60-69	1
60-69	0
50-59	1
>70	1
50-59	1
50-59	0
50-59	0
40-49	0
40-49	1
>70	0
>70	0
50-59	0
50-59	1
40-49	0
60-69	2
60-69	0
40-49	1
40-49	0
<40	0
<40	0
40-49	0
40-49	1
60-69	0
40-49	0
40-49	0
60-69	1
60-69	0
<40	0
<40	0
60-69	0
60-69	0
40-49	0
40-49	0
50-59	0
50-59	0
50-59	1
40-49	0
50-59	1
50-59	0
40-49	1
50-59	1
50-59	0
60-69	1
60-69	0
>70	0
60-69	0
60-69	1
60-69	1
60-69	0
60-69	2
<40	0
<40	1
40-49	0
50-59	0
50-59	1
<40	1
60-69	0
60-69	1
60-69	0
60-69	0
40-49	1
40-49	0
50-59	1
>70	1
>70	1
60-69	0
60-69	0
60-69	1
60-69	1
60-69	0
60-69	0
60-69	2
>70	1
60-69	0
60-69	1
40-49	0
40-49	0
>70	0
>70	0
>70	1
>70	0
50-59	0
50-59	0
40-49	0
40-49	0
<40	1
<40	0
40-49	1
40-49	0
60-69	0
60-69	0
40-49	1
40-49	0
40-49	1
40-49	2
40-49	2
40-49	0
<40	0
<40	1
50-59	0
50-59	0
40-49	0
40-49	0
40-49	0
60-69	1
50-59	0
50-59	0
50-59	0
50-59	1
40-49	1
40-49	0
40-49	0
<40	0
<40	0
40-49	1
<40	0
<40	0
50-59	0
50-59	2
60-69	0
60-69	0
60-69	0
60-69	0
40-49	0
40-49	1
50-59	0
50-59	0
60-69	0
60-69	0
50-59	0
50-59	0
40-49	0
40-49	0
40-49	1
40-49	1
50-59	0
50-59	0
50-59	1
50-59	0
>70	0
>70	0
40-49	0
40-49	1
>70	1
50-59	0
50-59	0
40-49	0
40-49	1
50-59	1
50-59	1
50-59	0
50-59	0
60-69	0
60-69	0
<40	0
<40	0
50-59	1
60-69	0
>70	1
60-69	1
60-69	0
50-59	2
50-59	0
>70	0
>70	1
40-49	0
40-49	0
60-69	0
60-69	1
50-59	1
50-59	1
<40	0
<40	0
40-49	0
50-59	1
60-69	1
60-69	1
50-59	0
50-59	1
50-59	0
50-59	0
60-69	0
60-69	1
>70	0
>70	1
50-59	0
50-59	1
50-59	2
>70	0
>70	0
50-59	0
50-59	0
40-49	1
40-49	1
60-69	0
60-69	0
50-59	0
50-59	0
60-69	0
60-69	0
>70	0
>70	0
50-59	0
50-59	0
50-59	0
50-59	0
<40	0
<40	2
40-49	0
50-59	0
40-49	0
40-49	1
<40	0
<40	0
40-49	0
40-49	1
50-59	1
50-59	0
40-49	0
40-49	2
40-49	1
50-59	0
50-59	0
60-69	0
60-69	0
50-59	0
50-59	0
50-59	0
50-59	1
50-59	0
50-59	0
50-59	0
50-59	0
50-59	0
50-59	0
40-49	0
40-49	1
40-49	1
<40	0
<40	1
<40	0
<40	0
60-69	0
60-69	0
60-69	0
60-69	1
50-59	1
50-59	0
60-69	0
60-69	0
>70	0
>70	0
50-59	0
50-59	0
50-59	0
60-69	1
60-69	0
60-69	0
60-69	0
50-59	0
50-59	2
50-59	0
50-59	0
60-69	0
>70	1
>70	0
60-69	1
60-69	2
50-59	0
60-69	0
60-69	1
60-69	1
40-49	0
40-49	0
50-59	1
50-59	0
60-69	1
60-69	1
50-59	0
>70	0
>70	0
50-59	1
>70	0
>70	0
60-69	0
60-69	0
60-69	1
>70	0
>70	0
60-69	1
60-69	0
>70	0
>70	2
60-69	0
60-69	0
>70	2
>70	0
>70	0
>70	2
>70	0
50-59	1
50-59	0
60-69	2
50-59	1
40-49	0
<40	0
<40	0
60-69	0
60-69	0
50-59	0
50-59	0
50-59	0
50-59	0
<40	0
<40	0
<40	0
<40	0
>70	0
>70	1
<40	0
<40	0
<40	0
<40	0
50-59	0
50-59	0
50-59	0
50-59	0
40-49	0
40-49	0
40-49	0
40-49	0
40-49	0
50-59	0
50-59	0
50-59	1
50-59	0
>70	0
>70	0
60-69	0
60-69	1
40-49	0
40-49	0
40-49	0
40-49	0
50-59	0
40-49	1
40-49	0
50-59	0
50-59	0
50-59	2
50-59	0
>70	2
40-49	0
<40	0
<40	0
50-59	0
50-59	0
40-49	0
40-49	0
50-59	1
50-59	0
50-59	0
50-59	1
40-49	0
40-49	0
40-49	0
40-49	0
50-59	0
50-59	0
60-69	1
>70	1
>70	0
60-69	0
60-69	1
>70	2
60-69	0
50-59	1
60-69	0
60-69	1
50-59	0
40-49	0
40-49	0
50-59	0
50-59	0
60-69	0
60-69	0
60-69	0
60-69	0
60-69	0
60-69	0
50-59	2
50-59	0
40-49	0
60-69	0
60-69	0
50-59	0
50-59	0
60-69	0
60-69	0
60-69	0
60-69	0
60-69	1
60-69	1
60-69	0
60-69	0
60-69	0
60-69	0
40-49	1
40-49	1
50-59	0
50-59	0
<40	0
<40	0
50-59	1
50-59	1
60-69	1
>70	1
>70	1
60-69	0
60-69	0
>70	0
>70	0
>70	0
>70	1
50-59	0
50-59	0
40-49	1
40-49	1
50-59	1
40-49	1
60-69	2
60-69	2
60-69	0
60-69	1
50-59	1
50-59	1
40-49	0
60-69	1
60-69	1
50-59	0
50-59	0
60-69	1
60-69	1
60-69	1
40-49	0
40-49	0
>70	0
>70	1
>70	0
>70	0
60-69	2
60-69	2
60-69	1
40-49	2
40-49	2
50-59	0
50-59	1
50-59	1
50-59	0
50-59	0
50-59	0
60-69	0
60-69	0
>70	1
>70	0
60-69	1
60-69	0
60-69	0
60-69	0
60-69	1
60-69	1
60-69	1
60-69	1
60-69	0
60-69	0
40-49	0
40-49	0
40-49	0
40-49	0
50-59	1
50-59	0
>70	2
>70	2
>70	0
60-69	0
60-69	1
>70	0
>70	1
60-69	0
60-69	1
40-49	0
60-69	1
60-69	2
40-49	0
40-49	0
60-69	0
60-69	1
50-59	0
50-59	0
50-59	0
50-59	1
60-69	0
60-69	1
60-69	1
>70	1
>70	0
60-69	0
60-69	0
60-69	1
60-69	1
>70	0
>70	0
50-59	0
50-59	0
40-49	0
40-49	0
60-69	1
60-69	2
50-59	0
50-59	0
>70	1
40-49	2
40-49	1
60-69	0
<40	0
<40	0
<40	0
40-49	0
50-59	1
50-59	0
60-69	1
60-69	1
>70	0
>70	1
60-69	0
60-69	0
40-49	0
40-49	0
50-59	1
50-59	0
>70	1
>70	0
60-69	1
60-69	0
60-69	1
60-69	0
60-69	2
60-69	1
>70	0
>70	0
50-59	1
40-49	1
40-49	0
50-59	1
50-59	0
40-49	0
60-69	0
60-69	0
40-49	1
40-49	0
60-69	0
50-59	0
50-59	0
60-69	1
50-59	0
50-59	0
50-59	0
50-59	0
50-59	0
50-59	0
40-49	0
40-49	0
50-59	0
40-49	1
40-49	0
40-49	0
50-59	0
50-59	0
<40	0
60-69	0
60-69	0
60-69	2
60-69	0
60-69	1
60-69	0
50-59	2
<40	0
<40	0
50-59	0
60-69	1
60-69	0
60-69	0
50-59	0
50-59	0
50-59	0
50-59	0
>70	0
>70	1
60-69	0
60-69	0
60-69	0
60-69	0
60-69	0
60-69	0
50-59	1
50-59	1
60-69	1
60-69	1
>70	1
>70	1
>70	1
>70	1
60-69	0
60-69	0
50-59	0
50-59	0
60-69	1
60-69	0
>70	0
50-59	0
50-59	0
>70	2
>70	0
50-59	1
>70	0
>70	0
60-69	0
60-69	0
>70	1
50-59	0
>70	0
>70	0
>70	1
>70	0
>70	0
>70	0
40-49	0
50-59	1
50-59	0
>70	1
>70	0
60-69	1
60-69	0
>70	1
>70	1
>70	1
>70	1
>70	2
>70	2
>70	0
>70	0
>70	0
>70	0
60-69	1
60-69	0
60-69	0
60-69	0
60-69	1
>70	0
60-69	1
60-69	0
>70	0
>70	0
50-59	0
50-59	0
>70	0
>70	2
>70	1
>70	1
>70	1
>70	0
>70	0
60-69	1
60-69	0
60-69	0
40-49	0
50-59	0
50-59	0
>70	0
>70	0
60-69	0
60-69	0
60-69	0
60-69	1
>70	0
50-59	0
50-59	0
>70	0
>70	1
>70	1
50-59	0
50-59	0
>70	1
>70	1
>70	1
50-59	0
50-59	1
50-59	1
>70	2
>70	1
>70	0
60-69	0
60-69	1
60-69	1
60-69	1
50-59	0
>70	0
>70	0
40-49	0
>70	1
>70	1
60-69	0
60-69	0
50-59	0
50-59	1
60-69	0
60-69	1
60-69	0
60-69	0
50-59	0
50-59	0
>70	1
>70	0
>70	1
>70	0
60-69	0
60-69	0
50-59	1
40-49	1
60-69	0
>70	1
50-59	1
50-59	1
>70	0
>70	0
50-59	0
50-59	0
60-69	1
60-69	0
>70	0
>70	0
50-59	1
50-59	1
50-59	0
50-59	1
50-59	2
50-59	1
60-69	0
60-69	1
50-59	0
50-59	1
50-59	0
50-59	0
50-59	0
>70	2
>70	1
>70	1
>70	0
>70	1
>70	1
>70	0
60-69	1
60-69	2
>70	1
>70	0
>70	0
>70	1
>70	0
>70	2
>70	0
50-59	0
50-59	0
60-69	0
60-69	0
60-69	2
60-69	2
>70	1
>70	1
>70	1
>70	1
60-69	1
60-69	1
40-49	0
40-49	0
40-49	0
40-49	2
60-69	0
60-69	0
>70	0
40-49	1
40-49	0
50-59	1
50-59	0
>70	1
>70	1
>70	1
>70	0
60-69	2
>70	0
>70	2
40-49	1
40-49	0
40-49	1
40-49	0
60-69	0
>70	0
>70	0
>70	1
>70	1
60-69	0
60-69	0
40-49	0
40-49	1
50-59	0
40-49	0
40-49	0
50-59	0
50-59	1
50-59	0
50-59	0
60-69	1
60-69	2
50-59	0
60-69	1
60-69	0
60-69	2
50-59	1
50-59	0
60-69	0
60-69	0
60-69	0
40-49	0
40-49	0
50-59	0
50-59	0
50-59	0
>70	2
50-59	1
50-59	0
50-59	1
60-69	0
>70	0
>70	1
60-69	0
60-69	1
50-59	0
50-59	0
50-59	1
50-59	0
50-59	0
60-69	0
50-59	1
50-59	1
>70	1
>70	0
>70	0
50-59	0
60-69	0
60-69	0
>70	1
60-69	0
60-69	0
60-69	1
60-69	0
>70	0
>70	1
>70	0
60-69	1
60-69	1
>70	2
>70	2
50-59	1
50-59	1
>70	1
>70	1
>70	1
>70	0
>70	0
>70	0
>70	1
>70	1
>70	0
>70	0
60-69	0
60-69	0
60-69	0
50-59	0
>70	1
>70	1
>70	1
>70	1
60-69	0
60-69	0
50-59	0
50-59	0
50-59	1
50-59	1
>70	0
50-59	0
50-59	0
<40	0
<40	0
60-69	0
60-69	0
60-69	0
60-69	0
40-49	0
40-49	0
50-59	1
50-59	0
50-59	0
50-59	0
40-49	0
50-59	0
50-59	0
50-59	0
50-59	0
50-59	0
60-69	1
60-69	1
60-69	0
60-69	1
60-69	0
60-69	0
60-69	0
60-69	2
>70	1
50-59	0
50-59	1
60-69	1
50-59	0
50-59	0
50-59	1
50-59	0
40-49	1
40-49	0
40-49	1
40-49	1
50-59	0
60-69	0
50-59	0
50-59	2
50-59	0
40-49	0
40-49	0
40-49	0
40-49	0
>70	1
>70	2
40-49	0
40-49	1
60-69	0
60-69	1
50-59	0
50-59	0
>70	0
60-69	0
60-69	0
50-59	1
50-59	2
>70	0
>70	0
60-69	1
60-69	0
50-59	0
50-59	0
60-69	0
60-69	0
60-69	0
60-69	0
60-69	0
60-69	1
40-49	1
40-49	0
40-49	0
40-49	0
60-69	0
60-69	0
60-69	0
60-69	0
60-69	2
60-69	2
40-49	0
40-49	0
>70	1
>70	1
>70	2
>70	2
60-69	2
60-69	0
50-59	0
50-59	0
50-59	1
50-59	1
40-49	0
40-49	0
50-59	0
50-59	0
50-59	0
50-59	0
50-59	0
50-59	0
40-49	0
60-69	0
60-69	1
60-69	0
60-69	0
60-69	0
50-59	0
50-59	1
>70	2
>70	0
60-69	2
60-69	2
<40	0
50-59	1
50-59	1
60-69	0
60-69	0
60-69	0
60-69	0
60-69	0
60-69	0
60-69	0
50-59	1
50-59	0
60-69	1
60-69	1
60-69	1
60-69	1
40-49	0
40-49	0
40-49	1
60-69	1
60-69	2
50-59	0
50-59	0
60-69	1
60-69	0
40-49	0
40-49	0
50-59	1
50-59	1
<40	0
<40	0
>70	0
>70	0
50-59	0
50-59	0
60-69	0
60-69	0
40-49	0
40-49	0
50-59	0
50-59	0
60-69	0
60-69	1
60-69	0
50-59	0
50-59	0
50-59	1
50-59	1
50-59	0
50-59	0
50-59	0
50-59	0
50-59	0
60-69	0
60-69	1
50-59	0
50-59	1
50-59	0
50-59	0
40-49	0
<40	1
<40	0
50-59	1
50-59	1
40-49	0
60-69	1
60-69	0
50-59	0
50-59	0
60-69	0
60-69	0
50-59	0
50-59	1
40-49	0
40-49	0
<40	0
<40	0
>70	0
>70	1
40-49	0
40-49	1
40-49	1
40-49	1
50-59	2
50-59	0
40-49	0
40-49	0
>70	1
>70	0
40-49	1
40-49	2
<40	0
<40	0
60-69	0
60-69	0
50-59	0
50-59	0
60-69	0
60-69	0
40-49	1
40-49	1
40-49	1
60-69	1
40-49	0
40-49	0
50-59	0
50-59	0
50-59	0
40-49	1
40-49	0
<40	0
50-59	0
50-59	0
40-49	2
40-49	0
>70	0
>70	1
>70	0
>70	0
>70	1
>70	1
50-59	1
50-59	1
>70	0
>70	0
>70	0
50-59	0
50-59	2
60-69	1
60-69	0
60-69	0
60-69	1
50-59	0
50-59	0
50-59	0
50-59	1
50-59	0
50-59	0
>70	0
40-49	0
40-49	0
<40	0
<40	0
>70	0
>70	0
50-59	0
50-59	0
50-59	0
40-49	0
40-49	0
<40	0
40-49	1
60-69	1
60-69	0
60-69	0
60-69	0
60-69	2
60-69	0
60-69	0
60-69	0
60-69	0
60-69	2
>70	0
>70	0
60-69	1
>70	1
>70	2
60-69	0
60-69	0
>70	2
>70	0
60-69	2
60-69	0
60-69	0
>70	1
>70	1
60-69	1
50-59	0
50-59	0
60-69	1
60-69	1
60-69	0
60-69	0
>70	0
50-59	0
50-59	0
50-59	0
50-59	1
>70	0
>70	1
50-59	1
50-59	1
50-59	0
50-59	0
60-69	0
60-69	0
60-69	0
60-69	0
60-69	0
60-69	0
60-69	0
60-69	0
60-69	0
60-69	0
60-69	0
60-69	1
60-69	0
60-69	0
60-69	1
50-59	1
50-59	1
60-69	0
60-69	1
>70	0
>70	0
60-69	0
60-69	1
>70	0
>70	0
60-69	0
60-69	1
60-69	1
60-69	0
60-69	0
60-69	1
60-69	0
>70	0
>70	1
60-69	0
60-69	0
>70	0
>70	1
60-69	0
60-69	0
>70	0
>70	0
60-69	1
60-69	1
>70	0
>70	0
50-59	1
50-59	0
40-49	1
40-49	0
50-59	0
50-59	0
60-69	0
60-69	0
60-69	0
60-69	0
>70	0
>70	0
60-69	0
60-69	0
50-59	2
50-59	1
60-69	1
60-69	0
60-69	2
60-69	2
60-69	1
60-69	1
50-59	0
50-59	0
60-69	1
60-69	0
60-69	0
60-69	0
50-59	0
50-59	1
60-69	0
60-69	0
40-49	0
40-49	0
40-49	0
40-49	1
40-49	1
60-69	2
60-69	1
60-69	1
>70	1
>70	0
60-69	0
60-69	0
60-69	1
60-69	0
60-69	0
60-69	0
60-69	0
60-69	0
50-59	1
50-59	0
50-59	0
60-69	1
60-69	1
60-69	1
60-69	1
60-69	0
60-69	0
60-69	0
>70	0
>70	0
50-59	1
50-59	1
60-69	0
60-69	0
50-59	0
50-59	0
60-69	0
>70	0
>70	0
60-69	0
60-69	0
>70	2
>70	0
<40	0
<40	0
40-49	0
40-49	1
60-69	0
60-69	0
60-69	1
40-49	0
60-69	1
60-69	0
>70	0
40-49	0
40-49	0
60-69	1
60-69	0
60-69	1
60-69	1
60-69	1
40-49	0
40-49	0
50-59	0
50-59	0
40-49	1
40-49	0
40-49	0
40-49	0
>70	2
>70	0
50-59	0
50-59	0
>70	1
>70	1
40-49	0
40-49	0
50-59	2
50-59	1
50-59	0
40-49	0
40-49	0
40-49	0
40-49	0
50-59	0
50-59	0
>70	0
>70	1
50-59	0
>70	1
>70	0
50-59	1
50-59	1
50-59	0
50-59	1
40-49	0
50-59	0
50-59	0
50-59	0
50-59	0
50-59	0
50-59	0
50-59	0
60-69	1
60-69	0
60-69	0
60-69	0
60-69	1
60-69	0
50-59	0
50-59	0
60-69	0
60-69	0
50-59	0
60-69	0
60-69	0
50-59	0
40-49	0
40-49	0
>70	2
>70	0
50-59	1
50-59	0
50-59	0
50-59	1
40-49	0
40-49	0
>70	2
>70	1
>70	0
>70	2
50-59	0
50-59	0
60-69	0
60-69	1
60-69	0
40-49	0
40-49	0
50-59	0
50-59	0
50-59	0
50-59	0
60-69	0
60-69	0
>70	0
>70	0
<40	0
<40	2
60-69	0
60-69	0
50-59	0
50-59	1
50-59	1
50-59	0
40-49	0
40-49	0
50-59	0
50-59	0
50-59	0
60-69	1
60-69	2
60-69	0
>70	0
<40	0
<40	0
50-59	0
50-59	1
60-69	0
60-69	0
50-59	0
50-59	0
40-49	0
40-49	0
40-49	0
40-49	1
60-69	1
60-69	1
60-69	0
60-69	1
60-69	0
60-69	0
60-69	0
50-59	0
50-59	0
>70	1
>70	1
60-69	1
>70	1
50-59	0
50-59	0
>70	0
>70	0
>70	0
>70	0
60-69	0
60-69	1
>70	1
>70	1
60-69	0
60-69	0
>70	0
>70	1
60-69	0
60-69	0
60-69	1
60-69	1
50-59	0
50-59	0
60-69	0
60-69	0
50-59	0
50-59	0
50-59	0
60-69	2
60-69	2
40-49	0
40-49	0
50-59	0
>70	0
<40	0
<40	0
40-49	0
40-49	1
>70	0
60-69	1
50-59	0
50-59	0
40-49	0
40-49	0
40-49	1
40-49	1
<40	0
<40	0
60-69	0
60-69	0
<40	0
<40	0
50-59	0
60-69	0
60-69	0
>70	0
>70	0
