# Supplementary material for: Age acquired skewed X chromosome inactivation is associated with adverse health outcomes in humans
Source: eLife. 2022 Nov 22;11:e78263. doi: 10.7554/eLife.78263 (PMC9681199; doi:10.7554/eLife.78263)
Supplement: Figure 3—source data 1. — Normalised DNAm GrimAge Acceleration variable and categorical XCI-skew data (n=137). [file elife-78263-fig3-data1.txt]

DNAm_GrimAge_Acceleration	XCI_skew
1.16709695063409	0
0.924748774071954	0
-0.554922942702654	0
0.478569149583775	0
1.22161805254541	0
1.23582850096219	0
0.808063611368333	1
-0.610336523511282	0
0.397670952964943	0
0.333388857705071	0
2.24684033165085	0
-0.426760704020671	0
-0.999013521355057	0
-2.10478768689245	0
-1.41218757890616	1
-0.263534579935923	0
-1.53040684403084	0
-1.99567459817128	0
1.62296477380925	1
-0.277392142999918	0
0.63466095044527	0
0.354650508289341	1
0.659366846169096	0
-0.562731709720893	1
0.312276874663733	2
-0.762598524603366	0
-0.100366584100773	2
1.31095366697235	0
-0.222252592084843	1
-1.10347689491858	0
1.48866496063532	0
0.988070909927387	0
1.28003457020442	1
-0.6510874975593	0
0.0601552597653289	2
0.448816145853043	0
1.07924240576257	0
-2.3392895526489	0
-1.73197611729833	0
1.05562573082264	0
1.4687323609946	0
-0.347545938801778	0
0.44144057879378	0
-1.70278882478237	0
0.256624895759423	0
-0.31929828491795	1
0.0200410078903548	0
-0.12052919069699	0
0.554922942702654	0
0.586367993748632	0
-0.188140956234569	0
-0.133997695066913	0
1.11584067426097	1
1.57499977854362	1
0.133997695066913	1
0.284340784549791	0
0.684481945781386	0
0.305270826234856	0
0.080244701336106	0
-1.35982889189776	0
0.935041675785034	1
0.864933511250065	0
-0.174559573825969	0
-0.201757132518692	0
0.40491094703469	0
0.493604376160452	0
-0.0936551761598609	0
-1.3943083285255	1
1.55231748668684	1
0.874684671068371	2
1.67498397896762	2
-1.23582850096219	0
-0.291303182452302	0
0.154246909086466	0
0.692949719757096	0
0.426760704020671	0
-0.594319456573693	0
1.6484168764195	0
1.14109406822232	0
2.93540624444058	0
1.59852261941556	1
-0.390451744260027	0
-0.471092122887677	1
-0.44144057879378	0
-0.602308674789909	0
0.00667993848437881	0
0.013360175054781	0
-1.16709695063409	1
-1.86659122306259	1
-1.20765010213982	0
-0.966533121260729	0
-0.368913940564808	0
-0.836160487577777	0
-0.855263908279457	0
0.539405729196867	0
0.771563356039556	1
0.34045886868369	1
0.181346083732982	1
-0.00667993848437867	0
-0.12726055720675	0
0.298279730146934	1
1.73197611729833	0
0.161010314955547	0
0.0735450223633141	0
-0.771563356039556	0
0	1
-0.874684671068371	1
0.6510874975593	1
-1.14109406822232	0
0.31929828491795	0
-0.516369635381828	0
-0.333388857705071	0
-0.242841849255208	2
-0.0735450223633139	0
-0.78968196874172	0
-0.736063252107522	0
-1.11584067426097	0
1.1939138763588	0
-0.013360175054781	0
0.229104784307242	1
0.201757132518692	1
0.904451269941087	0
0.999013521355057	1
-0.326335472214545	0
-0.531695789116206	0
-1.32689433806767	1
-1.31095366697235	0
-0.140740920517206	0
0.0668486429215122	0
-0.744849965948167	0
-0.397670952964943	0
0.383252827796878	0
0.277392142999918	0
0.463641340982721	0
-0.256624895759423	0
-1.50920721843236	0
-0.215410819441747	1
