# Supplementary material for: Age acquired skewed X chromosome inactivation is associated with adverse health outcomes in humans
Source: eLife. 2022 Nov 22;11:e78263. doi: 10.7554/eLife.78263 (PMC9681199; doi:10.7554/eLife.78263)
Supplement: Figure 4—source data 1. — ASCVD Risk Score, log ASCVD Risk Score, and categorical XCI-skew data (n=228). [file elife-78263-fig4-data1.txt]

ASCVD	ASCVD.log	XCI_skew
0.128923494008657	0.944825392219862	0
0.184549538536929	1.18952211950446	0
0.00609099129104351	-1.13746311093349	0
0.00998251571432041	-0.800450170008683	0
0.0141881203696005	-0.560616616614932	1
0.0230019557551217	-0.231005362798104	0
0.0283759973466817	-0.0877720968880925	1
0.00310136458762234	-1.59791246396165	0
0.00225097941524199	-1.81653496132054	0
0.0021559756059536	-1.84595193288624	0
0.00404828451022987	-1.41614521131595	1
0.0375425526068134	0.103191194815666	1
0.0621616625531528	0.44718905684555	0
0.00227144008515179	-1.81036218932207	0
0.0355510991924842	0.0660097506561308	1
0.03284001515591	0.0118970502912301	0
0.08835101568075	0.687028992783022	0
0.052664877004918	0.334090831468746	1
0.0688315481661608	0.516719277948252	1
0.00686325019599321	-1.05603122842904	0
0.296586895564402	1.51316300728239	1
0.444532076862718	1.78922850231798	1
0.0595518236991416	0.417929359320604	0
0.0716991676081958	0.544563738996634	0
0.00199856487508787	-1.89767062786425	1
0.00217697629692226	-1.83933919383064	0
0.00617876030368658	-1.12770330642129	1
0.00302053617437092	-1.61592733985297	0
0.0635185598393647	0.461919817636518	0
0.0415426407084948	0.172258642231035	0
0.00943957184858291	-0.838600689928993	0
0.0546843626746131	0.359760562149089	0
0.0477248869057186	0.266899101679107	0
0.020096235476887	-0.323131395541071	0
0.0226611114641216	-0.241189571224868	0
0.00453236390478073	-1.33909281764597	1
0.0144789740732174	-0.546773493143019	0
0.015227978819892	-0.512366495026158	0
0.14087596142279	1.00530780760543	1
0.0186375662559356	-0.374535807156152	2
0.0184464746541337	-0.381566314432689	0
0.0831336101159136	0.645505704858219	0
0.0681104922692408	0.509535309426127	1
0.00102061744654669	-2.3561095579507	0
0.00139541885385297	-2.14273298010933	0
0.129919046241437	0.950072969072737	0
0.118492588478844	0.887270816076396	1
0.0326787933092125	0.00853977428956282	0
0.0403111976092523	0.151731129161189	0
0.00373614921833598	-1.47088171251232	0
0.024734990443759	-0.181452152439265	0
0.0367592970911726	0.0888082374589329	0
0.0400600849300543	0.147468304938267	0
0.0147699540067922	-0.533199873271413	0
0.0124186763866403	-0.651485246148682	2
0.0398330616018595	0.143591353170944	1
0.0550465195477734	0.36426351818293	2
0.100181847221438	0.772757943954483	0
0.00311794116959851	-1.59427597415548	0
0.00876978387363914	-0.888808006599944	0
0.0319085253194255	-0.00773232010786928	0
0.0981132705530596	0.758524708834321	0
0.0923523239928793	0.717244862612325	0
0.123230516311613	0.914016528582707	0
0.0970460477972835	0.751063685775154	2
0.0955509588339813	0.740472258336887	0
0.0118053496119829	-0.686036729422782	0
0.010306023986591	-0.778693136474736	0
0.00926578992913452	-0.851276602697705	0
0.0406136971723515	0.15683116114725	0
0.0163865479692656	-0.462344838139632	0
0.015345827103836	-0.507107482828706	0
0.0508426525675869	0.310069168767322	1
0.0242160978653155	-0.195915194308724	0
0.305261797497349	1.53282989324019	0
0.200151986512144	1.24488713126663	0
0.00738033732510679	-1.00647896401409	1
0.00744436646839186	-1.00058615133955	0
0.415961370519935	1.7439114819952	2
0.0087368283614303	-0.891376359727221	0
0.0176407841400834	-0.412032269687403	0
0.010663681614019	-0.755420502198013	0
0.00708411052236047	-1.0344244384865	0
0.00913861987258369	-0.860704137627362	0
0.0166307144122484	-0.452255071977341	2
0.0207845057359073	-0.300158827319702	0
0.0329183143562799	0.0135216075715938	0
0.0515728141099655	0.319796395381864	0
0.0787114827283826	0.608217790535798	1
0.0119986862611525	-0.674955156467276	0
0.00915214606178683	-0.859695182355723	0
0.0109325062706787	-0.738436395720847	1
0.0794854125039135	0.614892545598254	2
0.0467872109827652	0.253362555163357	2
0.282633554446002	1.48028945584048	1
0.160084272940376	1.09250431212274	1
0.0725963970968689	0.553047421807016	0
0.0762489160662781	0.586534154826023	0
0.00542436361099652	-1.21653464033035	0
0.0035632395486892	-1.50320699337304	0
0.496033781578068	1.86401019067441	0
0.302693468594942	1.52706608044489	1
0.0924371365460954	0.717871059982152	0
0.101071963082584	0.778792336093678	1
0.0398514909542057	0.143906900284215	0
0.0232479179143686	-0.223749482503304	0
0.0771487622067756	0.594537705927206	0
0.0640293746671559	0.467383943014171	0
0.0138160959203487	-0.578742612540005	0
0.0176616407326103	-0.411226210117884	0
0.0115341802342295	-0.701889177987273	0
0.119403503075767	0.892495027515035	1
0.219537523883758	1.30795194899201	2
0.0415988226243268	0.173180591906134	1
0.0172066716189424	-0.429029649276404	1
0.01274116909235	-0.633996286285852	0
0.101513779721072	0.781767851109228	1
0.152276613115747	1.05839421337172	1
0.114360437298618	0.863056724542241	1
0.0828924286705938	0.643523738577814	2
0.251509711545121	1.40069992178275	0
0.347655428646026	1.62154185497213	1
0.127349197504716	0.936443965876469	0
0.142937200493248	1.01521685118616	2
0.00690614884395013	-1.05178054959449	1
0.0198798125915803	-0.330517846790198	0
0.113636225140515	0.858722942643215	0
0.0912952672219471	0.709391671959457	0
0.00580759540426201	-1.16996499779668	0
0.017600471904343	-0.413592950044761	1
0.0193549766574068	-0.348769676709031	0
0.0640817808092663	0.467942057808661	0
0.0451908533097017	0.2296805855276	0
0.028242693893341	-0.0909843565589625	0
0.04680200436829	0.253578215382203	0
0.0952639853054523	0.738420349558971	0
0.272047062518782	1.45424651102522	1
0.124708987868984	0.922152336040656	0
0.121555770577436	0.904681904335159	0
0.120576685299733	0.89916496575459	1
0.116718098832602	0.876977556450488	0
0.19840498979426	1.23890669696348	2
0.139399901080239	0.998122411762233	2
0.0154584838386947	-0.502117766383429	0
0.0106544412544939	-0.756011884337507	0
0.0207923261599108	-0.299902197463629	1
0.0204767231234493	-0.310336260212321	0
0.00288516842432296	-1.64720597798162	0
0.0035751758470246	-1.50092561919364	0
0.0098269132648281	-0.811167378353398	0
0.0370014465580077	0.0932873096224997	0
0.171276912829142	1.13860680542697	0
0.0953002655783624	0.738680100654139	0
0.00174019187626373	-1.99210736581307	0
0.0592702051488233	0.414695706599133	0
0.0507290369188449	0.308543030345556	0
0.0339090822195398	0.0337507494543038	0
0.0201393676605688	-0.321668816433814	0
0.0200244787275879	-0.325571580987412	0
0.0791024061816394	0.611597471157175	0
0.0953621341461048	0.739122824884235	0
0.0341316385138682	0.0382134813188007	1
0.0592316086355205	0.414251329816801	2
0.00440997691869283	-1.35776690598543	1
0.0012936329731208	-2.19440128084511	0
0.00522480791726898	-1.242104445115	0
0.00757386923317471	-0.988820955581179	0
0.000779506568518662	-2.53995809633478	0
0.00111004810276794	-2.29880955615064	0
0.00133224730313986	-2.17433655826996	1
0.00126100264344242	-2.21182915388921	1
0.0324447716456333	0.00363693075188801	0
0.012222723644548	-0.662335087542315	0
0.088756827345795	0.690155185605187	0
0.0655742349061726	0.483647702275941	0
0.18382291595451	1.18683089099271	0
0.00114919102323285	-2.27516872426343	0
0.000773365583676355	-2.54535361074001	0
0.0848889411983411	0.659759664911394	1
0.0507088969166771	0.30827214382626	0
0.0667315497423417	0.495582416755884	1
0.0268165231434436	-0.126332525269098	0
0.0350001438358176	0.0553548639196882	0
0.128153115781542	0.940736826295112	0
0.20876726061705	1.27363622017977	0
0.0583026542178808	0.403467643937389	1
0.0373883766600402	0.100383923506648	1
0.0563005523544495	0.379630080773363	1
0.0488132392335466	0.282281261346785	1
0.0028651759334829	-1.65194952348831	0
0.00272409729109113	-1.6863945446987	0
0.00275256773504018	-1.67930186673333	0
0.00292091009049122	-1.63880701543854	0
0.209486090894556	1.2759810732145	2
0.150718328764903	1.05137734340421	0
0.0164029490852498	-0.461662394250036	2
0.0290491087743386	-0.0717789724184247	1
0.0489608274223903	0.284340736339918	1
0.0128563613939797	-0.627856452880035	1
0.0283381451418044	-0.0886826979351312	0
0.0406966204826	0.158222584833674	0
0.0557360110419205	0.372755156888676	0
0.252244759816097	1.40269071211636	0
0.372144268008439	1.66797760431465	2
0.132020640222509	0.961019716566304	0
0.0845461318460993	0.656999225567814	0
0.0328020151798097	0.0111072275479925	0
0.0405737130467061	0.156159226215546	1
0.159543342273128	1.09019530117137	1
0.128141468161071	0.940674821389402	1
0.206377919931972	1.26578366237834	0
0.183759240761823	1.18659454724417	0
0.0204337184681695	-0.311770460258504	0
0.0208243862801657	-0.298851141762957	0
0.057880497547215	0.398510167228015	0
0.0639877225689847	0.466940030700586	0
0.0110157105420696	-0.733264178815426	0
0.00833975972835754	-0.923106430042641	0
0.00620100637089815	-1.12525159403158	0
0.0086607564261052	-0.897342130196444	0
0.00824127028655353	-0.931210656108331	1
0.184690468551256	1.19004286201834	0
0.15779852993142	1.08269369966818	1
0.0038022866956533	-1.45891139168649	1
0.00348953435246846	-1.51746576867222	1
0.101676136880302	0.782858029709998	0
0.0873658134978184	0.679379285321541	0
0.0272781173972135	-0.114690059639759	0
